# Supplementary material for: Characterization of a Novel Cysteine Protease Inhibitor from Poultry Red Mites: Potential Vaccine for Chickens
Source: Vaccines (Basel). 2021 Dec 13;9(12):1472. doi: 10.3390/vaccines9121472 (PMC8706574; doi:10.3390/vaccines9121472)
Supplement: Supplementary file 1 [file vaccines-09-01472-s001.zip]

Archive with 1 entries (1 files):
- vaccines-1500887-supplementary.pptx
